# Supplementary material for: Clinicopathological Characteristics of Ovarian and Breast Cancer in PALB2, RAD51C, and RAD51D Germline Pathogenic Variant Carriers
Source: Genes (Basel). 2025 May 2;16(5):556. doi: 10.3390/genes16050556 (PMC12111020; doi:10.3390/genes16050556)
Supplement: Supplementary file 1 [file genes-16-00556-s001.zip]

Archive with 1 entries (1 files):
- genes-3594266-supplementary.pdf
